# Supplementary material for: Extracting random numbers from quantum tunnelling through a single diode
Source: Sci Rep. 2017 Dec 19;7:17879. doi: 10.1038/s41598-017-18161-9 (PMC5736612; doi:10.1038/s41598-017-18161-9)
Supplement: Supplementary file 2 — NIST results [file 41598_2017_18161_MOESM2_ESM.xlsx]

## Sheet: Sheet1
RESULTS FOR THE UNIFORMITY OF P-VALUES AND THE PROPORTION OF PASSING SEQUENCES
C1	C2	C3	C4	C5	C6	C7	C8	C9	C10	P-VALUE	PROPORTION	STATISTICAL TEST
2	1	6	4	3	2	3	3	6	0	0.253551	28/30	Frequency
3	4	2	1	5	2	1	5	6	1	0.299251	29/30	BlockFrequency
5	1	2	3	2	2	6	4	4	1	0.468595	28/30	CumulativeSums
2	2	2	2	4	6	1	2	6	3	0.407091	29/30	CumulativeSums
0	2	2	2	2	0	5	1	6	10	0.000569	30/30	Runs
3	5	2	3	3	0	5	3	3	3	0.739918	30/30	LongestRun
2	3	2	3	5	0	6	3	3	3	0.534146	28/30	Rank
5	3	4	2	4	2	1	2	2	5	0.739918	28/30	FFT
7	2	2	2	4	2	3	1	4	3	0.468595	27/30	NonOverlappingTemplate
4	3	4	1	1	3	6	0	5	3	0.299251	29/30	NonOverlappingTemplate
2	3	0	1	2	8	5	4	3	2	0.082177	30/30	NonOverlappingTemplate
5	0	2	3	2	3	0	4	5	6	0.178278	27/30	NonOverlappingTemplate
7	3	2	0	3	2	2	1	5	5	0.148094	28/30	NonOverlappingTemplate
2	1	2	4	3	2	4	9	3	0	0.035174	29/30	NonOverlappingTemplate
2	6	4	3	5	4	1	1	1	3	0.407091	30/30	NonOverlappingTemplate
1	4	4	4	2	4	1	1	7	2	0.253551	29/30	NonOverlappingTemplate
5	2	1	1	5	3	4	6	3	0	0.213309	28/30	NonOverlappingTemplate
1	2	5	1	4	1	2	5	3	6	0.299251	29/30	NonOverlappingTemplate
2	6	1	0	4	7	2	1	3	4	0.082177	29/30	NonOverlappingTemplate
2	2	3	3	3	3	5	5	4	0	0.671779	30/30	NonOverlappingTemplate
1	0	2	3	6	5	0	5	3	5	0.100508	30/30	NonOverlappingTemplate
5	2	3	4	1	4	2	3	3	3	0.911413	27/30	NonOverlappingTemplate
2	4	3	2	3	3	3	1	1	8	0.213309	29/30	NonOverlappingTemplate
3	6	3	1	3	3	3	5	1	2	0.602458	27/30	NonOverlappingTemplate
3	6	4	3	2	2	1	2	5	2	0.602458	28/30	NonOverlappingTemplate
3	2	3	1	6	2	4	4	2	3	0.739918	27/30	NonOverlappingTemplate
2	1	2	3	3	4	2	3	4	6	0.739918	28/30	NonOverlappingTemplate
2	4	3	6	2	7	0	3	1	2	0.122325	30/30	NonOverlappingTemplate
3	0	3	5	3	2	3	6	3	2	0.534146	29/30	NonOverlappingTemplate
4	4	1	0	2	3	4	4	5	3	0.602458	28/30	NonOverlappingTemplate
1	5	1	2	2	6	3	3	1	6	0.213309	30/30	NonOverlappingTemplate
2	1	6	4	5	2	4	0	1	5	0.178278	29/30	NonOverlappingTemplate
4	2	2	2	5	4	4	2	3	2	0.911413	27/30	NonOverlappingTemplate
3	2	2	2	4	3	3	3	4	4	0.991468	27/30	NonOverlappingTemplate
4	2	1	6	2	0	1	7	6	1	0.022503	27/30	NonOverlappingTemplate
1	4	1	2	3	3	2	7	3	4	0.407091	29/30	NonOverlappingTemplate
1	3	4	0	4	4	5	4	2	3	0.602458	29/30	NonOverlappingTemplate
5	2	1	3	3	2	7	4	1	2	0.299251	26/30	NonOverlappingTemplate
3	3	2	6	0	3	4	2	3	4	0.602458	27/30	NonOverlappingTemplate
2	5	4	2	3	2	3	2	4	3	0.949602	29/30	NonOverlappingTemplate
3	4	2	2	5	4	6	1	1	2	0.468595	30/30	NonOverlappingTemplate
2	4	5	1	3	2	4	3	5	1	0.671779	29/30	NonOverlappingTemplate
2	5	2	2	0	4	4	3	2	6	0.407091	29/30	NonOverlappingTemplate
6	1	3	2	0	2	6	5	3	2	0.178278	27/30	NonOverlappingTemplate
4	3	4	4	3	3	2	1	3	3	0.97606	28/30	NonOverlappingTemplate
6	2	2	5	2	4	2	2	2	3	0.671779	26/30	NonOverlappingTemplate
2	3	2	0	4	4	5	4	4	2	0.671779	29/30	NonOverlappingTemplate
1	3	2	4	1	6	2	4	7	0	0.082177	30/30	NonOverlappingTemplate
3	3	3	3	5	1	3	1	6	2	0.602458	28/30	NonOverlappingTemplate
1	3	3	3	1	2	4	4	5	4	0.804337	30/30	NonOverlappingTemplate
3	3	3	1	5	3	5	1	2	4	0.739918	28/30	NonOverlappingTemplate
2	2	5	2	3	3	6	1	2	4	0.602458	29/30	NonOverlappingTemplate
5	6	0	3	5	3	2	2	3	1	0.299251	26/30	NonOverlappingTemplate
3	3	3	5	3	2	2	3	2	4	0.97606	29/30	NonOverlappingTemplate
3	4	4	3	2	3	2	2	2	5	0.949602	30/30	NonOverlappingTemplate
1	5	3	4	0	3	3	1	6	4	0.299251	30/30	NonOverlappingTemplate
3	1	3	3	3	6	1	4	4	2	0.671779	29/30	NonOverlappingTemplate
4	3	2	3	2	1	5	5	3	2	0.804337	28/30	NonOverlappingTemplate
5	2	5	2	2	2	3	3	3	3	0.911413	28/30	NonOverlappingTemplate
5	5	3	1	2	5	2	1	4	2	0.534146	26/30	NonOverlappingTemplate
2	4	2	3	5	4	5	2	1	2	0.739918	30/30	NonOverlappingTemplate
3	0	6	2	3	5	2	4	3	2	0.468595	28/30	NonOverlappingTemplate
4	2	1	3	3	2	6	2	1	6	0.350485	29/30	NonOverlappingTemplate
4	5	5	6	2	3	1	0	2	2	0.253551	29/30	NonOverlappingTemplate
4	2	1	2	4	2	3	4	5	3	0.862344	29/30	NonOverlappingTemplate
5	6	1	2	4	4	2	2	3	1	0.468595	26/30	NonOverlappingTemplate
1	5	2	6	4	0	3	1	2	6	0.122325	30/30	NonOverlappingTemplate
5	0	2	3	4	3	5	3	2	3	0.671779	28/30	NonOverlappingTemplate
6	2	4	5	6	1	4	0	1	1	0.082177	25/30	NonOverlappingTemplate
2	2	2	9	2	1	3	5	0	4	0.022503	28/30	NonOverlappingTemplate
2	4	1	2	2	3	5	4	3	4	0.862344	28/30	NonOverlappingTemplate
0	6	3	0	6	4	2	1	4	4	0.100508	30/30	NonOverlappingTemplate
3	4	3	1	5	3	2	1	2	6	0.534146	29/30	NonOverlappingTemplate
2	1	2	1	4	2	4	4	5	5	0.602458	29/30	NonOverlappingTemplate
2	2	3	4	4	4	1	5	1	4	0.739918	29/30	NonOverlappingTemplate
4	3	4	3	1	4	0	4	3	4	0.739918	28/30	NonOverlappingTemplate
2	1	3	5	4	1	2	3	5	4	0.671779	29/30	NonOverlappingTemplate
4	4	1	1	2	7	2	2	0	7	0.035174	29/30	NonOverlappingTemplate
2	6	2	3	5	3	1	2	1	5	0.407091	30/30	NonOverlappingTemplate
2	5	4	4	2	3	4	0	4	2	0.671779	30/30	NonOverlappingTemplate
6	6	1	2	2	2	3	3	3	2	0.468595	27/30	NonOverlappingTemplate
3	1	1	4	0	7	2	5	3	4	0.148094	30/30	NonOverlappingTemplate
7	2	2	2	4	2	3	1	4	3	0.468595	27/30	NonOverlappingTemplate
1	4	4	3	2	0	3	2	5	6	0.350485	29/30	NonOverlappingTemplate
2	2	4	4	5	1	3	2	5	2	0.739918	29/30	NonOverlappingTemplate
2	4	2	2	3	4	2	2	3	6	0.804337	30/30	NonOverlappingTemplate
4	5	1	3	1	3	5	2	3	3	0.739918	29/30	NonOverlappingTemplate
3	2	6	4	1	4	2	1	4	3	0.602458	28/30	NonOverlappingTemplate
6	2	3	1	2	0	6	3	3	4	0.253551	27/30	NonOverlappingTemplate
1	5	3	2	2	5	5	3	1	3	0.602458	30/30	NonOverlappingTemplate
2	4	5	5	1	6	2	3	1	1	0.299251	29/30	NonOverlappingTemplate
2	5	1	3	4	1	3	3	6	2	0.534146	29/30	NonOverlappingTemplate
1	3	4	5	3	3	4	3	2	2	0.911413	30/30	NonOverlappingTemplate
2	4	4	2	1	1	3	3	4	6	0.602458	30/30	NonOverlappingTemplate
3	2	5	3	1	5	3	3	3	2	0.862344	28/30	NonOverlappingTemplate
2	3	3	4	5	2	2	2	4	3	0.949602	28/30	NonOverlappingTemplate
4	2	1	3	2	3	4	5	3	3	0.911413	29/30	NonOverlappingTemplate
4	0	4	6	4	3	0	3	2	4	0.299251	27/30	NonOverlappingTemplate
6	4	1	4	1	2	3	2	3	4	0.602458	25/30	NonOverlappingTemplate
6	3	1	4	3	0	5	3	4	1	0.299251	26/30	NonOverlappingTemplate
5	2	2	4	5	4	2	4	2	0	0.534146	26/30	NonOverlappingTemplate
5	3	1	1	1	5	4	3	5	2	0.468595	29/30	NonOverlappingTemplate
2	2	6	2	7	5	1	3	2	0	0.082177	28/30	NonOverlappingTemplate
1	2	3	3	0	4	7	4	3	3	0.299251	30/30	NonOverlappingTemplate
4	3	1	4	0	4	3	4	3	4	0.739918	27/30	NonOverlappingTemplate
4	1	5	2	3	3	1	3	1	7	0.253551	27/30	NonOverlappingTemplate
2	3	2	3	5	4	3	2	5	1	0.804337	30/30	NonOverlappingTemplate
2	3	1	8	2	3	4	2	1	4	0.178278	30/30	NonOverlappingTemplate
2	1	6	6	1	1	2	5	4	2	0.178278	29/30	NonOverlappingTemplate
4	1	4	3	4	2	4	1	2	5	0.739918	28/30	NonOverlappingTemplate
3	3	1	6	2	1	6	2	3	3	0.407091	30/30	NonOverlappingTemplate
3	5	4	2	5	1	0	4	2	4	0.468595	29/30	NonOverlappingTemplate
1	3	2	4	3	3	3	3	7	1	0.468595	29/30	NonOverlappingTemplate
1	3	5	3	5	1	3	3	2	4	0.739918	30/30	NonOverlappingTemplate
7	2	1	1	2	5	6	2	3	1	0.100508	26/30	NonOverlappingTemplate
3	4	4	1	4	4	4	0	2	4	0.671779	27/30	NonOverlappingTemplate
1	5	3	4	3	3	4	4	1	2	0.804337	30/30	NonOverlappingTemplate
3	4	3	1	3	3	3	2	0	8	0.148094	30/30	NonOverlappingTemplate
1	0	7	6	1	5	7	2	1	0	0.002624	30/30	NonOverlappingTemplate
5	2	3	3	2	4	5	1	2	3	0.804337	27/30	NonOverlappingTemplate
1	0	6	2	3	2	5	6	0	5	0.054199	30/30	NonOverlappingTemplate
1	6	4	0	6	3	4	1	2	3	0.178278	30/30	NonOverlappingTemplate
5	4	4	2	3	0	1	2	7	2	0.178278	28/30	NonOverlappingTemplate
4	4	1	3	4	1	7	2	4	0	0.178278	28/30	NonOverlappingTemplate
6	4	4	1	3	3	3	2	1	3	0.671779	27/30	NonOverlappingTemplate
4	5	2	3	2	6	3	1	1	3	0.534146	28/30	NonOverlappingTemplate
4	3	1	3	0	4	4	4	4	3	0.739918	30/30	NonOverlappingTemplate
1	1	1	8	4	4	2	1	4	4	0.082177	29/30	NonOverlappingTemplate
7	0	1	1	2	4	4	2	3	6	0.082177	27/30	NonOverlappingTemplate
2	2	2	4	2	8	2	4	2	2	0.253551	29/30	NonOverlappingTemplate
4	2	3	4	0	4	3	4	1	5	0.602458	27/30	NonOverlappingTemplate
4	2	4	3	4	4	4	1	3	1	0.862344	28/30	NonOverlappingTemplate
2	3	3	2	2	3	5	2	6	2	0.739918	30/30	NonOverlappingTemplate
1	3	2	9	4	3	1	2	0	5	0.017912	29/30	NonOverlappingTemplate
1	5	3	3	3	0	5	3	4	3	0.602458	30/30	NonOverlappingTemplate
1	0	2	4	2	6	3	2	6	4	0.213309	30/30	NonOverlappingTemplate
3	1	6	4	3	2	0	4	4	3	0.468595	28/30	NonOverlappingTemplate
2	1	4	2	3	4	3	6	3	2	0.739918	29/30	NonOverlappingTemplate
4	3	3	1	3	5	2	2	3	4	0.911413	26/30	NonOverlappingTemplate
3	3	3	2	2	3	5	2	5	2	0.911413	30/30	NonOverlappingTemplate
0	3	3	4	1	5	1	10	3	0	0.001588	30/30	NonOverlappingTemplate
2	5	1	2	1	3	3	5	4	4	0.671779	29/30	NonOverlappingTemplate
2	4	3	4	3	3	4	4	2	1	0.949602	30/30	NonOverlappingTemplate
4	4	4	5	1	6	1	2	2	1	0.350485	28/30	NonOverlappingTemplate
1	5	4	3	3	1	6	5	2	0	0.213309	29/30	NonOverlappingTemplate
2	1	2	5	2	3	2	5	4	4	0.739918	30/30	NonOverlappingTemplate
4	2	0	4	4	0	8	4	0	4	0.022503	27/30	NonOverlappingTemplate
2	6	2	4	1	4	2	2	3	4	0.671779	30/30	NonOverlappingTemplate
1	2	6	2	5	4	3	2	1	4	0.468595	29/30	NonOverlappingTemplate
6	2	2	3	2	1	6	3	3	2	0.468595	26/30	NonOverlappingTemplate
4	2	4	5	2	3	2	4	3	1	0.862344	29/30	NonOverlappingTemplate
2	7	4	3	1	1	2	5	2	3	0.299251	30/30	NonOverlappingTemplate
3	2	4	2	0	5	3	4	6	1	0.350485	27/30	NonOverlappingTemplate
3	2	1	5	3	3	3	6	2	2	0.671779	29/30	NonOverlappingTemplate
1	3	2	3	1	5	8	2	3	2	0.148094	29/30	NonOverlappingTemplate
3	1	1	4	0	7	2	5	3	4	0.148094	30/30	NonOverlappingTemplate
2	3	5	2	1	4	3	2	4	4	0.862344	28/30	OverlappingTemplate
5	2	5	3	3	3	0	0	1	8	0.028181	28/30	Universal
2	1	3	2	4	2	5	0	8	3	0.082177	29/30	ApproximateEntropy
2	2	0	2	1	1	0	1	4	1	0.122325	14/14	RandomExcursions
1	4	2	1	1	2	1	1	1	0	0.213309	14/14	RandomExcursions
4	0	1	2	3	0	0	1	1	2	0.035174	11/14	RandomExcursions
0	1	2	2	1	0	3	2	1	2	0.350485	14/14	RandomExcursions
2	1	1	0	3	3	1	1	2	0	0.213309	14/14	RandomExcursions
0	1	1	1	3	0	2	2	4	0	0.035174	14/14	RandomExcursions
2	1	1	1	2	1	1	1	3	1	0.739918	14/14	RandomExcursions
1	1	1	3	2	0	1	1	3	1	0.350485	14/14	RandomExcursions
4	1	0	2	1	2	1	1	1	1	0.213309	13/14	RandomExcursionsVariant
2	3	1	0	1	2	3	1	1	0	0.213309	13/14	RandomExcursionsVariant
2	0	2	3	1	2	1	1	0	2	0.350485	12/14	RandomExcursionsVariant
2	0	0	3	3	0	2	1	2	1	0.122325	13/14	RandomExcursionsVariant
2	0	2	1	1	0	4	1	2	1	0.122325	12/14	RandomExcursionsVariant
4	1	1	0	0	1	1	3	2	1	0.066882	12/14	RandomExcursionsVariant
4	1	1	1	1	0	1	4	1	0	0.017912	12/14	RandomExcursionsVariant
3	1	3	1	1	2	0	1	1	1	0.350485	12/14	RandomExcursionsVariant
1	3	3	1	1	0	2	1	1	1	0.350485	14/14	RandomExcursionsVariant
1	1	2	1	1	1	1	2	4	0	0.213309	14/14	RandomExcursionsVariant
2	0	2	3	1	0	1	2	2	1	0.350485	14/14	RandomExcursionsVariant
1	2	1	1	3	0	3	1	1	1	0.350485	14/14	RandomExcursionsVariant
1	1	1	3	2	1	2	1	0	2	0.534146	13/14	RandomExcursionsVariant
0	2	0	1	4	1	3	0	3	0	0.008879	14/14	RandomExcursionsVariant
1	0	2	2	0	2	1	1	1	4	0.122325	14/14	RandomExcursionsVariant
1	2	0	1	1	0	2	1	4	2	0.122325	13/14	RandomExcursionsVariant
1	1	2	0	2	0	2	3	1	2	0.350485	13/14	RandomExcursionsVariant
1	0	2	1	3	3	0	2	1	1	0.213309	14/14	RandomExcursionsVariant
7	2	1	4	4	2	5	2	2	1	0.253551	26/30	Serial
2	2	4	3	1	4	5	4	2	3	0.862344	29/30	Serial
3	2	2	3	3	5	2	5	2	3	0.911413	29/30	LinearComplexity
The minimum pass rate for each statistical test with the exception of the exception of the random excursion (variant) test is approximately = 24 for a sample size = 30 binary sequences. The minimum pass rate for the random excursion (variant) test is approximately 10 for a sample size = 14 binary sequences.
